# Supplementary material for: Who will benefit from computerized cognitive remediation therapy? Evidence from a multisite randomized controlled study in schizophrenia
Source: Psychol Med. 2019 Jul 12;50(10):1633–43. doi: 10.1017/S0033291719001594 (PMC7408576; doi:10.1017/S0033291719001594)
Supplement: Supplementary file 1 [file S0033291719001594sup.zip]

Archive with 2 entries (2 files):
- S0033291719001594sup001.docx
- S0033291719001594sup002.docx
